# Supplementary material for: (-)-Gallocatechin Gallate Mitigates Metabolic Syndrome-Associated Diabetic Nephropathy in db/db Mice
Source: Foods. 2024 Jun 3;13(11):1755. doi: 10.3390/foods13111755 (PMC11171689; doi:10.3390/foods13111755)
Supplement: Supplementary file 1 [file foods-13-01755-s001.zip]

Archive with 1 entries (1 files):
- foods-2983792-supplementary.pdf
